# Supplementary material for: Dysregulation of Principal Circulating miRNAs in Non-human Primates Following Ischemic Stroke
Source: Front Neurosci. 2021 Sep 1;15:738576. doi: 10.3389/fnins.2021.738576 (PMC8441133; doi:10.3389/fnins.2021.738576)
Supplement: Supplementary file 1 [file Table_1.XLSX]

## Sheet: Sheet1
Index	miR_name	miR_seq	up/down	fold_change(a_MCAO(mean)/b_MCAO(mean))	log2(fold_change)	pvalue(t_test)	b_MCAO(mean)	a_MCAO(mean)	a_MCAO/a_MCAO_1(norm)	a_MCAO/a_MCAO_2(norm)	a_MCAO/a_MCAO_3(norm)	b_MCAO/b_MCAO_1(norm)	b_MCAO/b_MCAO_2(norm)	b_MCAO/b_MCAO_3(norm)	a_MCAO/a_MCAO_1(raw)	a_MCAO/a_MCAO_2(raw)	a_MCAO/a_MCAO_3(raw)	b_MCAO/b_MCAO_1(raw)	b_MCAO/b_MCAO_2(raw)	b_MCAO/b_MCAO_3(raw)	Expression level
1	bta-miR-2478_L-1_1ss2TA	AATCCCACTTCTGACACCA	up	3.29401	1.71984	4.34337e-05	10.1255	33.3534	34.4684	33.977	31.6149	11.6859	9.07775	9.61276	25	26.5	17	15	13.5	17	middle
2	mml-miR-1304	TTCGAGGCTACAATGAGATGTG	up	2.17589	1.12161	6.36902e-05	758.643	1650.73	1593.82	1643.72	1714.64	761.923	801.532	712.475	1156	1282	922	978	1192	1260	middle
4	mml-let-7g-5p	TGAGGTAGTAGTTTGTACAGTT	up	1.74321	0.801749	0.00110226	481904	840061	788341	897145	834698	492173	522979	430559	571786	699718	448835	631750	777750	761437	high
5	mmu-mir-6236-p5_1ss5CG	GAATGAACTAGCCCTGAAA	up	17.5862	4.13637	0.00137552	0.565456	9.94423	10.3405	8.33399	11.1582	0	0	1.69637	7.5	6.5	6	0	0	3	middle
6	mmu-mir-6236-p3_1ss5CG	GAATGAACTAGCCCTGAAA	up	17.5862	4.13637	0.00137552	0.565456	9.94423	10.3405	8.33399	11.1582	0	0	1.69637	7.5	6.5	6	0	0	3	middle
7	mml-miR-1271-5p	CTTGGCACCTAGCAAGCACTCA	up	3.20246	1.67918	0.00182481	5320.18	17037.7	14875.2	17538.6	18699.3	7445.5	3631.77	4883.28	10789	13679	10055	9557	5401	8636	high
14	PC-3p-4437_437	AAGGCTAATTGATTTTGAC	up	1.98951	0.992412	0.0030256	166.738	331.727	337.101	301.947	356.132	132.441	198.702	169.071	244.5	235.5	191.5	170	295.5	299	middle
15	PC-5p-4437_437	AAGGCTAATTGATTTTGAC	up	1.98951	0.992412	0.0030256	166.738	331.727	337.101	301.947	356.132	132.441	198.702	169.071	244.5	235.5	191.5	170	295.5	299	middle
22	PC-3p-60777_13	TAGGCATTCAGAAGGAGGCAC	up	12.1785	3.60626	0.00523498	0.942427	11.4773	11.0299	14.1037	9.29849	0	0	2.82728	8	11	5	0	0	5	middle
28	PC-5p-51476_18	ATGGGGACAGTTTTTGTAGTAC	up	inf	inf	0.00830841	0	15.4424	17.9236	15.3858	13.0179	0	0	0	13	12	7	0	0	0	middle
30	mml-miR-942-5p_L-1R+3	TTCTCTGTTTTGGCCATGTGTGA	up	1.83768	0.877884	0.00926079	3523.94	6475.87	6674.46	5628.65	7124.51	2651.15	4100.45	3820.22	4841	4390	3831	3403	6098	6756	middle
34	mml-miR-361-5p	TTATCAGAATCTCCAGGGGTAC	up	1.55305	0.635108	0.0104588	14183.5	22027.7	19554.6	22523.6	24005	12362.9	15597.6	14589.9	14183	17567	12908	15869	23196	25802	high
38	mml-miR-377-5p	AGAGGTTGCCCTTGGTGAATTC	up	1.88536	0.914839	0.0123919	976.497	1841.05	1578.65	1841.17	2103.32	1101.59	769.928	1057.97	1145	1436	1131	1414	1145	1871	middle
42	mml-miR-93-3p_R+1	ACTGCTGAGCTAGCACTTCCCGA	up	2.18781	1.12949	0.0128978	1011.8	2213.64	2462.42	1850.14	2328.34	860.085	1116.23	1059.1	1786	1443	1252	1104	1660	1873	middle
46	mml-mir-548f-p5_1ss12CT	AAAAGTAATTGTGGATTTTGCC	up	3.55254	1.82885	0.0139704	3.70922	13.1772	13.7874	9.93668	15.8074	4.155	1.17675	5.79593	10	7.75	8.5	5.33333	1.75	10.25	middle
51	mml-miR-654-3p_R-2	TATGTCTGCTGACCATCACC	up	1.94138	0.957085	0.0171279	26620.9	51681.4	45938.1	50501.4	58604.7	34675.3	17851.6	27335.9	33319	39388	31513	44509	26548	48343	high
56	mml-miR-374a-5p_R-1	TTATAATACAACCTGATAAGT	up	2.15191	1.10562	0.0198453	2744.31	5905.51	5280.56	5259.39	7176.58	2297.45	3498.63	2436.83	3830	4102	3859	2949	5203	4309.5	middle
67	mml-miR-20a-5p_R+1	TAAAGTGCTTATAGTGCAGGTAG	up	1.4293	0.515305	0.0254355	117108	167382	179124	147294	175727	97206.8	122114	132002	129919	114880	94492.2	124774	181602	233443	high
69	mml-miR-15b-5p	TAGCAGCACATCATGGTTTACA	up	1.64121	0.714757	0.0259061	17282.9	28364.9	25898.2	25889.2	33307.2	14324.6	17045.3	20478.9	18784	20192	17910	18387	25349	36216.5	high
70	mml-miR-421	ATCAACAGACATTAATTGGGCGC	up	1.61739	0.693665	0.026931	2147.39	3473.16	2917.4	3905.43	3596.66	2042.7	2621.12	1778.36	2116	3046	1934	2622	3898	3145	middle
71	mml-miR-7184-3p	TGAGCCTTCTGCTGGACCCGTGA	up	3.7297	1.89906	0.0274127	18.0712	67.4002	73.073	80.7756	48.3522	19.4766	22.8625	11.8746	53	63	26	25	34	21	middle
72	hsa-miR-4454_L+1_1ss3GA	CGAATCCGAGTCACGGCACCA	up	4.45092	2.1541	0.0282952	2.6304	11.7077	10.3405	8.97506	15.8074	5.0639	0	2.82728	7.5	7	8.5	6.5	0	5	middle
74	PC-5p-8713_165	ATTCCGTCCCAGGCCACC	up	8.26016	3.04617	0.0292048	12.7583	105.385	97.8902	76.9291	141.337	17.9184	0	20.3564	71	60	76	23	0	36	middle
78	PC-5p-17128_77	TTGAAAAGTTAGGGGATGA	up	3.43771	1.78145	0.0308463	26.8751	92.3888	122.707	78.2113	76.2477	12.465	16.1382	52.022	89	61	41	16	24	92	middle
80	mml-miR-532-3p	CCTCCCACACCCAAGGCTTGCA	up	2.10156	1.07146	0.0318994	236.659	497.354	592.856	385.928	513.277	283.579	131.795	294.603	430	301	276	364	196	521	middle
83	mml-miR-1306-5p	CCACCTCCCCTGCAAACGTCC	up	2.43735	1.28531	0.0330395	80.1204	195.282	249.551	178.219	158.074	108.29	51.7768	80.2948	181	139	85	139	77	142	middle
87	mml-miR-409-5p	AGGTTACCCGAGCAACTTTGCAT	up	2.14448	1.10063	0.0360136	15658.4	33579.1	26564.1	41018.6	33154.7	23487.2	12885.7	10602.3	19267	31992	17828	30148	19163	18750	high
89	hsa-miR-4454_L-2	ATCCGAGTCACGGCACCA	up	2.91561	1.5438	0.0361689	184.204	537.066	696.261	524.4	390.537	285.916	84.0532	182.642	505	409	210	367	125	323	middle
100	hsa-miR-7977_1ss6AG	TTCCCGGCCAACGCACCA	up	3.29055	1.71833	0.0438232	27.7821	91.4185	90.3071	107.701	76.2477	61.5459	9.07775	12.7228	65.5	84	41	79	13.5	22.5	middle
102	PC-3p-37822_29	TTTTGCTGCAGTATGGGTGGTA	up	3.41034	1.76991	0.0445949	1.92254	6.55649	8.96178	5.12861	5.5791	3.50578	0	2.26183	6.5	4	3	4.5	0	4	low
105	mml-miR-191-5p	CAACGGAATCCCAAAAGCAGCTG	up	1.97542	0.982159	0.0458961	489043	966065	736356	1.17817e+06	983667	457901	611249	397980	534081	918903	528939	587759	909020	703821	high
106	mml-miR-142-5p_L+2R-2	CCCATAAAGTAGAAAGCACTA	up	2.61395	1.38623	0.0464995	122653	320607	411830	245238	304754	96508.7	144564	126885	298701	191271	163873	123878	214989	224394	high
107	PC-3p-11325_121	ACTCTTGCTTTGTCACCTGTGC	up	2.17753	1.12269	0.0470777	18.0455	39.2947	28.9534	46.1575	42.7731	21.0347	16.1382	16.9637	21	36	23	27	24	30	middle
108	PC-3p-21542_60	TCTCAGTGACTCTTCCCGGCAGT	up	2.4795	1.31005	0.047425	12.7537	31.6227	34.4684	26.9252	33.4746	14.0231	20.8452	3.39274	25	21	18	18	31	6	middle
109	mml-miR-92b-3p	TATTGCACTCGTCCCGGCCTCC	up	1.79667	0.845322	0.0479189	925.156	1662.2	2001.92	1515.5	1469.16	886.962	944.758	943.747	1452	1182	790	1138.5	1405	1669	middle
111	mml-miR-146b-5p_R+2	TGAGAACTGAATTCCATAGGCTGT	up	1.91711	0.938932	0.0487772	2739.46	5251.85	6530.38	4648.44	4576.72	2415.48	3097.19	2705.71	4736.5	3625.5	2461	3100.5	4606	4785	middle
3	hsa-miR-1197	TAGGACACATGGTCTACTTCT	down	0.343199	-1.54288	0.000366783	234.82	80.5899	86.8603	73.0826	81.8267	250.079	225.935	228.444	63	57	44	321	336	404	middle
8	mml-miR-299-3p	TATGTGGGACGGTAAACCGCTT	down	0.200047	-2.32159	0.001983	17750.2	3550.88	2643.04	4087.5	3922.1	19905	16696.3	16649.3	1917	3188	2109	25550	24830	29444	high
9	mml-miR-532-5p	CATGCCTTGAGTGTAGGACCGT	down	0.417187	-1.26123	0.00213917	11053.3	4611.3	5415.67	4278.54	4139.69	10328.8	12328.9	10502.2	3928	3337	2226	13258	18335	18573	high
10	mml-miR-7174-5p	AGGAGTGACAGAGTTAGACTCT	down	0.142394	-2.81204	0.00224166	61.3851	8.74084	8.27241	17.9501	0	66.9994	50.4319	66.7239	6	14	0	86	75	118	middle
11	mml-miR-423-3p	AGCTCGGTCTGAGGCCCCTCAGT	down	0.323804	-1.62681	0.00280361	53000.5	17161.7	18726	13812.6	18946.6	47885.8	59435.1	51680.5	13582	10773	10188	61466	88389	91396	high
12	PC-5p-15652_85	AAGTTGGTAAGTTCTGCTTGAC	down	0.0963495	-3.37558	0.00280726	15.5252	1.49584	0	4.48753	0	12.465	17.1469	16.9637	0	3.5	0	16	25.5	30	middle
13	mml-miR-154-5p	TAGGTTATCCGTGTTGCCTTCG	down	0.329796	-1.60035	0.00295087	868.343	286.376	154.418	371.824	332.886	853.852	973.673	777.503	112	290	179	1096	1448	1375	middle
16	mml-miR-380-5p	ATGGTTGACCATAGAACATGCG	down	0.285684	-1.80751	0.00303269	55.8126	15.9448	8.27241	15.3858	24.1761	63.104	55.1389	49.1947	6	12	13	81	82	87	middle
17	mml-miR-361-3p	TCCCCCAGGTGTGATTCTGATTT	down	0.602587	-0.73076	0.0039464	9000.32	5423.47	6058.16	4692.68	5519.59	8608.64	9879.95	8512.38	4394	3660	2968	11050	14693	15054	middle
18	cpo-miR-154-5p_R+1	TAGGTTATCCGTGTTGCCTTCGT	down	0.196857	-2.34478	0.00435033	55.3713	10.9002	0	14.1037	18.597	49.86	62.5356	53.7184	0	11	10	64	93	95	middle
19	mml-miR-665_R-2	ACCAGGAGGCTGAGGCCC	down	0.638379	-0.647514	0.00438236	102.25	65.2745	68.9368	69.2362	57.6507	102.057	99.519	105.175	50	54	31	131	148	186	middle
20	PC-3p-26421_47	AGCAGAGCAAAATGGACTGTGC	down	-inf	-inf	0.00475081	11.1341	0	0	0	0	11.6859	12.1037	9.61276	0	0	0	15	18	17	middle
21	mml-miR-185-3p	AGGGGCTGGCTTTCCTCTGGT	down	0.170058	-2.5559	0.00479222	592.023	100.678	122.707	117.958	61.3701	659.866	621.994	494.209	89	92	33	847	925	874	middle
23	ssc-mir-1285-p3_1ss16CT	AACATAGCGAGACCCTGTCTCT	down	0.330423	-1.59761	0.0055192	256.239	84.6674	86.8603	124.369	42.7731	225.149	292.505	251.063	63	97	23	289	435	444	middle
24	mml-miR-410-3p	AATATAACACAGATGGCCTGT	down	0.173475	-2.5272	0.00628486	7371.79	1278.82	1014.75	1142.4	1679.31	6411.68	7136.46	8567.23	736	891	903	8230	10613	15151	middle
25	mml-miR-381-3p	TATACAAGGGCAAGCTCTCTGT	down	0.0867996	-3.52617	0.0069221	56600.6	4912.91	3428.91	4646.52	6663.3	47338.2	63619.6	58844.2	2487	3624	3583	60763	94612	104065	high
26	mml-miR-551b-3p_R+1	GCGACCCATACTTGGTTTCAGT	down	-inf	-inf	0.00745767	4.33966	0	0	0	0	3.89531	4.03456	5.08911	0	0	0	5	6	9	low
27	PC-3p-36139_31	TACCTCGTTCTTTTACAGCTGA	down	-inf	-inf	0.00765565	8.49094	0	0	0	0	7.01156	9.41396	9.0473	0	0	0	9	14	16	low
29	mml-miR-7172-5p_R+1	AGGCCTCTCAGGGTTTCTGGA	down	0.224143	-2.15751	0.00887688	132.457	29.6893	11.0299	16.668	61.3701	112.964	138.52	145.888	8	13	33	145	206	258	middle
31	mml-miR-376b-3p	ATCATAGAGGAAAATCCATGTT	down	0.0530253	-4.23718	0.00931569	72.54	3.84646	0	11.5394	0	74.79	87.4154	55.4147	0	9	0	96	130	98	middle
32	mml-miR-660-3p	ACCTCCTGTGTGCATGGATTAC	down	0.0772518	-3.69429	0.00990973	40.122	3.0995	0	0	9.29849	31.9416	51.1044	37.3201	0	0	5	41	76	66	middle
33	hsa-miR-136-3p	CATCATCGTCTCAAATGAGTCT	down	0.410004	-1.28629	0.0104517	7169.69	2939.6	2234.93	2380.96	4202.92	5839.85	8064.4	7604.82	1621	1857	2260	7496	11993	13449	middle
35	mml-miR-107-3p_R-2	AGCAGCATTGTACAGGGCTAT	down	0.663548	-0.591727	0.0109612	8210.74	5448.22	4740.09	6282.12	5322.46	7378.76	8551.47	8702	3438	4899.67	2862	9471.33	12717.3	15389.3	middle
36	mml-miR-548h-5p_R-2_1ss13TG	AGAAGTAATTGCGGTTTTTG	down	-inf	-inf	0.011122	3.58572	0	0	0	0	3.89531	4.03456	2.82728	0	0	0	5	6	5	low
37	mml-miR-148b-3p	TCAGTGCATCACAGAACTTTGT	down	0.259222	-1.94774	0.0116168	18454.3	4783.77	5150.95	4131.73	5068.61	17517.6	21643.4	16202	3736	3222.5	2725.5	22485.5	32187	28653	high
39	mml-miR-369-5p_R-1	AGATCGACCGTGTTATATTCG	down	0.520845	-0.941073	0.0124841	872.325	454.346	326.76	482.089	554.19	828.922	935.345	852.708	237	376	298	1064	1391	1508	middle
40	PC-3p-63886_12	TCACCCTGTAGAGAACACTGGA	down	-inf	-inf	0.0126384	3.80975	0	0	0	0	4.67437	3.36213	3.39274	0	0	0	6	5	6	low
41	mml-miR-127-5p_L-1	GAAGCTCAGAGGGCTCTGATT	down	0.0948361	-3.39842	0.0126596	1206.67	114.436	107.541	100.008	135.758	1010.44	1443.03	1166.54	78	78	73	1297	2146	2063	middle
43	mml-miR-369-3p	AATAATACATGGTTGATCTTT	down	0.482775	-1.05058	0.0131116	11703.5	5650.15	3740.51	6827.46	6382.49	12064.6	10849.6	12196.3	2713	5325	3432	15486	16135	21569	middle
44	bta-miR-339a_R+1_1ss22CT	TCCCTGTCCTCCAGGAGCTCATT	down	0.183423	-2.44675	0.0135413	78.4239	14.3847	0	11.5394	31.6149	74.0109	100.191	61.0693	0	9	17	95	149	108	middle
45	hsa-miR-655-3p	ATAATACATGGTTAACCTCTTT	down	0.414645	-1.27005	0.0136328	846.062	350.815	173.721	460.292	418.432	955.13	745.048	838.006	126	359	225	1226	1108	1482	middle
47	ppy-miR-1468_R+1	CTCCGTTTGCCTGTTTTGCTGA	down	0.15432	-2.696	0.0143884	19.3862	2.99169	0	8.97506	0	14.8022	20.1728	23.1837	0	7	0	19	30	41	middle
48	mml-miR-1185-3p_L+2R+1	AATATACAGGGGGAGACTCTTAT	down	0.220848	-2.17888	0.0151853	3163.45	698.64	440.506	843.656	811.759	3381.52	3685.57	2423.26	319.5	658	436.5	4340.5	5481	4285.5	middle
49	mmu-mir-5119-p5_1ss1GC	CTCATCTCATCCTGGGGCT	down	-inf	-inf	0.0165719	2.48816	0	0	0	0	2.33719	2.01728	3.11001	0	0	0	3	3	5.5	low
50	mml-miR-302d	TAAGTGCTTCCATGTTTGAGTGT	down	-inf	-inf	0.0166475	6.35649	0	0	0	0	7.01156	4.70698	7.35093	0	0	0	9	7	13	low
52	mml-let-7g-3p_1ss22CT	CTGTACAGGCCACTGCCTTGCT	down	0.11915	-3.06914	0.0173153	17.9346	2.13692	0	6.41076	0	13.2441	16.8106	23.7492	0	5	0	17	25	42	middle
53	mml-miR-432-5p_1ss23GT	TCTTGGAGTAGGTCATTGGGTGT	down	0.595443	-0.747964	0.0185265	17360.2	10337	8930.07	12280.4	9800.61	17499.3	17473	17108.4	6477	9578	5270	22462	25985	30256	high
54	ssc-miR-339_R+2	TCCCTGTCCTCCAGGAGCTCATA	down	-inf	-inf	0.0189874	4.9304	0	0	0	0	5.0639	6.05183	3.67547	0	0	0	6.5	9	6.5	low
55	oan-miR-20a-5p_R+3	TAAAGTGCTTATAGTGCAGGAAA	down	-inf	-inf	0.0196618	4.74186	0	0	0	0	5.45344	5.37941	3.39274	0	0	0	7	8	6	low
57	mml-miR-181c-5p_R+1	AACATTCAACCTGTCGGTGAGTT	down	0.374551	-1.41677	0.0202114	1682.57	630.21	388.803	744.93	756.897	1361.8	2081.16	1604.77	282	581	407	1748	3095	2838	middle
58	PC-5p-19677_66	TCGCATCTGGGAGCCTCTGTCT	down	-inf	-inf	0.0204481	15.6724	0	0	0	0	16.3603	11.4312	19.2255	0	0	0	21	17	34	middle
59	pha-miR-199_R+1_1ss7GT	ACAGTATTCTGCACATTGGTTA	down	-inf	-inf	0.0213448	7.74743	0	0	0	0	5.45344	8.74154	9.0473	0	0	0	7	13	16	low
60	cja-miR-539_1ss21CT	ATCATACAAGGACAATTTCTTT	down	0.373682	-1.42012	0.0213516	1358.44	507.625	351.577	591.072	580.226	1043.16	1607.77	1424.38	255	461	312	1339	2391	2519	middle
61	mml-miR-382-3p_R-1	AATCATTCACGGACAACACTTT	down	0.500616	-0.998222	0.0231839	3441.54	1722.89	1680.68	1946.31	1541.69	3875.83	3641.86	2806.93	1219	1518	829	4975	5416	4964	middle
62	mmu-let-7j_R-2	TGAGGTATTAGTTTGTGCTGTT	down	0.15851	-2.65735	0.0233408	21.57	3.41907	0	10.2572	0	25.7091	14.1209	24.8801	0	8	0	33	21	44	middle
63	mml-miR-204-3p_L-1	GCTGGGAAGGCAAAGGGACGT	down	0.419714	-1.25252	0.0233735	42.0627	17.6543	8.27241	20.5144	24.1761	33.4997	42.3628	50.3256	6	16	13	43	63	89	middle
64	mml-miR-153-3p_R+3	TTGCATAGTCACAAAAGTGATCA	down	-inf	-inf	0.02523	2.55947	0	0	0	0	2.33719	3.36213	1.9791	0	0	0	3	5	3.5	low
65	hsa-miR-3913-3p_L-2R+1	ACATCAAGATCAGTCCCAAAT	down	-inf	-inf	0.0253075	4.966	0	0	0	0	5.45344	6.05183	3.39274	0	0	0	7	9	6	low
66	hsa-miR-4785	AGAGTCGGCGACGCCGCCAGC	down	-inf	-inf	0.0253075	4.966	0	0	0	0	5.45344	6.05183	3.39274	0	0	0	7	9	6	low
68	cja-miR-9980_R-1_1ss19GC	TTGGTCGGTCTGCGCCCTCG	down	-inf	-inf	0.025652	17.6642	0	0	0	0	16.3603	13.4485	23.1837	0	0	0	21	20	41	middle
73	mml-miR-99a-3p_L+1R+1	CAAGCTCGCTTCTATGGGTCTGT	down	-inf	-inf	0.0289156	6.40268	0	0	0	0	4.67437	6.05183	8.48185	0	0	0	6	9	15	low
75	hsa-miR-548x-3p_R+1	TAAAAACTGCAATTACTTTCG	down	0.189795	-2.39749	0.0300708	22.5182	4.27384	0	12.8215	0	17.5289	26.7289	23.2968	0	10	0	22.5	39.75	41.2	middle
76	mml-miR-128a-5p_R-2	CGGGGCCGTAGCACTGTCTGA	down	0.491319	-1.02527	0.0308153	64.99	31.9308	19.3023	44.8753	31.6149	78.6853	59.1735	57.1111	14	35	17	101	88	101	middle
77	mml-miR-301a-5p_L+2	GCTCTGACTTTATTGCACTACT	down	0.334596	-1.57951	0.0308264	55.6387	18.6165	19.3023	17.9501	18.597	67.7784	54.4665	44.6711	14	14	10	87	81	79	middle
79	mml-miR-1296-5p_R-3	TTAGGGCCCTGGCTCCATCT	down	0.534107	-0.9048	0.0313131	937.78	500.875	472.906	339.77	689.948	934.096	843.895	1035.35	343	265	371	1199	1255	1831	middle
81	mml-miR-411-5p	TAGTAGACCGTATAGCGTACG	down	0.552765	-0.855262	0.0324568	11424.6	6315.14	4092.09	6659.5	8193.83	12726.8	12127.2	9419.94	2968	5194	4406	16336	18035	16659	high
82	PC-5p-10049_140	TGCCAGGCAGGGGGACTCTGGG	down	0.109362	-3.19282	0.0329724	109.423	11.9667	0	35.9002	0	97.3828	153.986	76.9021	0	28	0	125	229	136	middle
84	mml-miR-7180-5p	AGTGTACTTCCTGAGGCCTCT	down	0.546422	-0.871912	0.0336304	385.999	210.919	212.325	173.09	247.34	454.972	392.024	311.001	154	135	133	584	583	550	middle
85	mml-miR-1185-5p	AGAGGATACCCTTTGTATGTT	down	0.508412	-0.97593	0.0346645	192.978	98.1123	57.9069	129.497	106.933	167.109	235.685	176.14	42	101	57.5	214.5	350.5	311.5	middle
86	PC-5p-46594_21	TTCGAGGAAGGACCAAGAGCCT	down	-inf	-inf	0.0357064	6.34629	0	0	0	0	7.01156	8.06911	3.9582	0	0	0	9	12	7	low
88	mml-miR-28-3p	CACTAGATTGTGAGCTCCTGGA	down	0.609532	-0.714225	0.0361386	13397.7	8166.35	7205.27	10559.8	6733.97	12352	15752.3	12088.9	5226	8236	3621	15855	23426	21379	high
90	mml-miR-363-3p_R-1	AATTGCACGGTATCCATCTGT	down	0.728468	-0.457063	0.0364583	2525.65	1839.85	1749.61	1605.25	2164.69	2653.49	2555.89	2367.57	1269	1252	1164	3406	3801	4187	middle
91	PC-5p-16269_82	GTGACAAGGCTGTGATTCTGA	down	0.116901	-3.09664	0.0393067	9.82839	1.14895	3.44684	0	0	5.45344	12.4399	11.5919	2.5	0	0	7	18.5	20.5	middle
92	mml-miR-22	AAGCTGCCAGTTGAAGAACTGT	down	0.23829	-2.06921	0.0393182	120827	28791.9	27679.5	25909.7	32786.5	82562.7	141523	138395	20076	20208	17630	105977	210467	244749	high
93	mml-miR-541-3p	TGGTGGGCACAGAATCCGGACT	down	0.22287	-2.16573	0.0401283	395.053	88.0453	53.7707	119.24	91.1252	349.799	303.264	532.095	39	93	49	449	451	941	middle
94	ssc-miR-339_R+1_1ss21AT	TCCCTGTCCTCCAGGAGCTCTT	down	-inf	-inf	0.0403316	12.9126	0	0	0	0	7.79062	16.8106	14.1364	0	0	0	10	25	25	middle
95	mml-miR-323a-5p_R-1	AGGTGGTCCGTGGCGCGTTCG	down	0.584092	-0.775732	0.0404979	36.3371	21.2242	16.5448	19.2323	27.8955	31.9416	43.7077	33.3619	12	15	15	41	65	59	middle
96	mml-miR-33a_R+1	GTGCATTGTAGTTGCATTGC	down	0.117443	-3.08997	0.0408866	250.769	29.451	0	47.4396	40.9134	149.58	316.04	286.686	0	37	22	192	470	507	middle
97	mml-miR-136_R-1	ACTCCATTTGTTTTGATGATGG	down	0.453767	-1.13998	0.0411185	725.338	329.134	188.887	415.417	383.098	521.193	862.05	792.77	137	324	206	669	1282	1402	middle
98	mml-miR-431_R-1	TGTCTTGCAGGCCGTCATGC	down	0.526687	-0.924983	0.0411561	3922.11	2065.72	1549.7	2216.84	2430.63	4863.69	3267.32	3635.32	1124	1729	1307	6243	4859	6429	middle
99	mml-miR-190b_R+1	TGATATGTTTGATATTGGGTTG	down	0.593731	-0.752119	0.0427697	621.422	368.958	288.156	407.724	410.993	514.181	745.048	605.038	209	318	221	660	1108	1070	middle
101	PC-3p-7925_187	TGTGTCCTGTTATTGGTGATT	down	0.512278	-0.965001	0.0441452	59.0791	30.2649	35.8471	30.7716	24.1761	55.3134	48.4147	73.5093	26	24	13	71	72	130	middle
103	mml-miR-196b-3p_L+1	TCGACAGCACGACACTGCCTTCA	down	-inf	-inf	0.0448701	19.1522	0	0	0	0	12.465	26.897	18.0946	0	0	0	16	40	32	middle
104	mml-miR-370-3p	GCCTGCTGGGGTGGAACCTGGT	down	0.202088	-2.30695	0.0454886	14198.6	2869.35	2502.4	2654.05	3451.6	18615.7	14201	9779	1815	2070	1856	23895	21119	17294	high
110	mml-miR-660-5p_R+1	TACCCATTGCATATCGGAGTTGT	down	0.494338	-1.01643	0.0482632	7162.93	3540.91	3871.49	2174.53	4576.72	5217.38	8576.12	7695.3	2808	1696	2461	6697	12754	13609	middle
112	PC-3p-34430_33	ACCTTCCTTGGATGTCTGAGCGAG	down	-inf	-inf	0.0496654	7.03923	0	0	0	0	6.2325	4.70698	10.1782	0	0	0	8	7	18	middle
